# Supplementary material for: Differential roles of the hemerythrin-like proteins of Mycobacterium smegmatis in hydrogen peroxide and erythromycin susceptibility
Source: Sci Rep. 2015 Nov 26;5:16130. doi: 10.1038/srep16130 (PMC4660385; doi:10.1038/srep16130)
Supplement: Supplementary Information [file srep16130-s2.xls]

## Sheet: Sheet1
Supplementary Table 2. The used protein sequences for phylogenetic analysis
	....|....| ....|....| ....|....| ....|....| ....|....| ....|....| ....|....| ....|....|	....|....| ....|....| ....|....| ....|....| ....|....| ....|....| ....|....| ....|....|	....|....| ....|....| ....|....| ....|....| ....|....| ....
# <seq id>	5 15 25 35 45 55 65 75	85 95 105 115 125 135 145 155	165 175 185 195 205	<alignment start>	<alignment end>	<envelope start>	<envelope end>	<hmm acc>	<hmm name>	<type>	<hmm start>	<hmm end>	<hmm length>	<bit score>	<E-value>	<significance>	<clan>
Streptomyces_sp._NRRL_S-1022___UPI0004C02FE2	---------- --GHGGNVIQ ELTTDHREVE EIFGRIEALP P--------G SAERKTLCDQ ATMELVRHSV AEESYLYPAV	RK-HVPNGGA LADKELEDHA KAEQLMKDLE GCDADDPRFD TLMTQLMTEI RSHVADEEQN LFPQLEAVCP PDALMDLGDK	VRRAKKMAPT RPHPAAPDTP PANKMLAPGA GLVDRLRDAL SGRG------ ----	6	124	5	124	PF01814.18	Hemerythrin	Domain	2	133	133	66.5	2.4e-18	1	No_clan
Sciscionella_sp._SE31___UPI0004DFA45A	---------- -----MNALD LLAEDHQRLM KLLDEVEHSS T-EKQLRLHR RTN---LLNT IIIMSSAHQA IQEKYFWPLV	RT-ALPDGKR IAETAIEHEY STKRLLDEVR TTKPGQADYA QLVDQLLRDL RAHVDYEQDT VWPRVRKFVD ESTLQAVGAK	MQAAKTTAPT RPHPNIPPQP LLWRSLGACV AALDRARDAL NGR------- ----	3	124	2	125	PF01814.18	Hemerythrin	Domain	2	132	133	35.9	7.2e-09	1	No_clan
Streptomyces_collinus_Tu_365___S5UXR6_STRCU	---------- --GHGGNVIH ELTTDHREVE EIFGRFEALP P--------G SKERKLLADQ ATIELVRHSV AEEAYLYPAV	RK-HVKGGDA LADKELEDHA EAEQIMKDIE GLDADDPQFD TLMTRLMSEI RSHVEDEEQN LFPMLQAACS PEALDELGDK	VRRAKKTAPT RPHPTAPDKP PANKMLAPGA GLVDRLRDAM SGRGK----- ----	6	124	5	124	PF01814.18	Hemerythrin	Domain	2	133	133	61.3	9.9e-17	1	No_clan
Streptomyces_sp._NRRL_S-241___UPI0004C1A42C	---------- ---------- -LTFDHQEVE DFFKHIQELP S--------G DPRRKRYADK LTIELVRHSV AEEEYLYPAV	RE-HLPDGDA IADKELEDHA AAERIMKDLE GCKADDPRFD GLVDTLMTEI RAHVADEEGS LFPRLRAACS ADTLAELGDK	VRSAKKTAPT RPHPSAPDKP PANKLLAPGV GLVDRLRDAM SGR------- ----	3	115	1	115	PF01814.18	Hemerythrin	Domain	8	133	133	54.9	9.1e-15	1	No_clan
Streptomyces_globisporus___UPI0004CB3A93	---------- --GHGGDVIA ELTTDHQEVE QLFAKIQGLP S--------G DPRRKTYADQ ATMELVRHSV AEESYLYPAV	RE-HVPQGDR MADQELRDHA AAERTMKELE GCAADDPRFD ELMMRLMNEI RSHVADEENN LFPRLREACP ADMLNELGDK	VRQAKKMAPT RPHPSAPDTP PANKLLAPGM GLVDRLRDAM TGRGK----- ----	6	124	5	124	PF01814.18	Hemerythrin	Domain	2	133	133	61.7	7.3e-17	1	No_clan
Streptomyces_sp._NRRL_S-37___UPI0004CC4F35	---------- ---------- -LVTDHREVE ELFGKIEALP P--------G HKDRKTYADQ VTIELVRHSV AEEAYLYPAV	RE-HVENGDA LADRELEDHA TAERTMKDLE GCDAGDPEFD RLVGALMSEI REHIADEERN LFPMLRASCS PEALDRLGEK	VRQAKKTAPT RPHPSAPDKP PANKLLAPGA GMVDRIRDAL SGR------- ----	2	115	1	115	PF01814.18	Hemerythrin	Domain	7	133	133	61.7	7.5e-17	1	No_clan
Streptomyces_toyocaensis___A0A081XK73_STRTO	---------- --GHGGDVID ELMTDHREVE ELFGKIDALP P--------G HKERKVYADQ ATIELVRHSV AEEAYLYPAA	RE-HLPDGDA LADQELEDHA TAEQTMKDLE GCDAGDAEFD RLIGMLMSEI REHIADEEQN LFPRLRAACT PEQLGQLGDK	VRQAKKTAPT RPHPAAPDKP PANKLLAPGA GMVDRLRDAL SGRGK----- ----	6	124	3	124	PF01814.18	Hemerythrin	Domain	2	133	133	57.4	1.6e-15	1	No_clan
Streptomyces_somaliensis___UPI00029A684C	---------- --GHGGDVIT ELTTDHQEVE ELFVRIQELP P--------G DPERKRLADQ AVMELVRHAV AEEEYLYPAV	RE-YLPDGDS LADKELEDHA AAERTMKELE ECDADHPRFD TMIAQLMAEV REHVADEEAD LLPRLRAACS QEKLEELGEK	VRQAKKMAPT RPHPAAPDKP PANKLLDRGA GMVDRLRDTL TGRGK----- ----	6	124	5	124	PF01814.18	Hemerythrin	Domain	2	133	133	54.8	9.8e-15	1	No_clan
Actinomadura_atramentaria___UPI00037A4BAD	---------- ------DVFE VLGKDHAEVR AMLTELEAGT RKGPPADPAE LRRRGELVQR LVIDESKHEA VEEEYFWPAV	RE-LLGDGDE LADHGVGQEQ DAKHVLAVLD KSKPGEADFE EAVARFIADA REHISYEEGT VWPRMRQVLD PERAQRMGDR	IAAAKKHAPT RPHPNTPPNP ALLKTAGPAV AATDRIRDLV SGR------- ----	3	126	1	128	PF01814.18	Hemerythrin	Domain	3	131	133	54.8	9.7e-15	1	No_clan
Streptomyces___A0A081EF89_STRFR	---------- --------ID ELTTDHREAD EIFGRIEALP P--------G DARRKELADE AVIELVRHSV AEEMHLYPAV	RQ-YLPDGDS IADKEIEDHS SAERTMKQLE SLEADDPDFD RLIGTLMREI RLHVEDEENN LFPRLRAAAD AEELDRLGEK	VRQAKQTAPT RPHPASPSKP PANKLLAPGT GLVDRARDAL TGR------- ----	1	118	1	118	PF01814.18	Hemerythrin	Domain	3	133	133	59	5.2e-16	1	No_clan
Streptomyces_sp._Amel2xE9___UPI000377D4D7	---------- ------DVIQ ELTTDHREVE EIFAQIEALP V--------G DKRRKDLADQ ATIELVRHSV AEEMHLYPAV	RR-HLHDGDE IADREIEDHS EAERTMKELE GCQADDPRFD EFMGRLMREI REHVTDEEQN LFPRLREAAR PEDLEKLGEK	VRSAKKTAPT RPHPAAPDTP PGNKLLAPGA GMVDRIRDAL SGR------- ----	2	120	1	120	PF01814.18	Hemerythrin	Domain	2	133	133	51.9	8e-14	1	No_clan
Streptomyces___F3NGS1_9ACTO	---------- ---------- -LTTDHREVE ELFARFEALP T--------G DGRRKELVDQ VTIELVRHSV AEEMHLYPAV	RK-YLPDGDS LADKELEDHS TAERTMKELE GCEPDDPRFD QLMTSLMSEI REHVADEENN LFPRLRQAAD AEDLEKLGEK	VRTAKKTAPT RPHPASPDKP PANKLLAPGA GMIDRLRDAL SGR------- ----	1	115	1	115	PF01814.18	Hemerythrin	Domain	6	133	133	60.3	1.9e-16	1	No_clan
Streptomyces_megasporus___UPI0004E0B582	---------- -----GDIIH ELTTDHREVE EIFGRIEALP A--------G DERRKEYADQ AVMELVRHSV AEEQYLYPVV	RD-LLPDGDE VADKELEDHA KAERIMKDME GHGADDPEFD RLVGQLMLEI RTHIQDEEDN LFPRLRQAAT PERLNELGDK	ARTAKSTAPT RPHPAAPDKP PANKILDRGA GMVDRLRDAL TGRGK----- ----	3	121	2	121	PF01814.18	Hemerythrin	Domain	2	133	133	60.8	1.4e-16	1	No_clan
Streptomyces_resistomycificus___UPI0004AAE0DF	---------- ---------- -LVADHREVE EFFGRIEALP S--------G HKDRKVHADQ AVMELIRHSV AEEEYLYPAV	RE-HLVNGNT MADREIEDHA EAERIMKVLE SCEADDPEFD RLVELLMREV RAHIADEEET LFPQLRVACS AKTLDELGDK	VRTAKKTAPT RPHPSAPDTP PMNKLLAPGA GLIDRLRDAL TGR------- ----	1	115	1	115	PF01814.18	Hemerythrin	Domain	6	133	133	55.7	5.5e-15	1	No_clan
Micromonospora_lupini_str._Lupac_08___I0KVN2_9ACTO	---------- ------DVVD ILVADHREVE TLFVELETRQ G--------T PEHRRQLADV VIAELVRHAV AEEAYVYPTA	RK-ALPDGDQ IAEHEIEEHS DAERTMKDLE SVDPSDPRFD ELLAHLTSTI RHHVKDEESD LFPRLRAAAA REELVELAAK	VTAFKKVAPT RPHPTAPDHP PANKLLAPGT GMIDRLRDAL SDR------- ----	2	120	1	120	PF01814.18	Hemerythrin	Domain	2	133	133	54.2	1.5e-14	1	No_clan
Saccharopolyspora_erythraea___A4FHC1_SACEN	---------- -AQKNGDLVD VLIQDHRDVE SAFGEYERGG L--------T TEARRDLVDH IITELVRHSV AEEQHLYPAA	RE-HLPDGDR IADHEIREHA DAESVMKQIE GLDPDSADFD RLVRKLISEI RHHIEDEESD LFPRLRDVCS PQYLQEMGDK	IVQAKKIAPT RPHPGAPDRP PANKLLDPGV GMIDRIRDAL TGRG------ ----	8	125	6	125	PF01814.18	Hemerythrin	Domain	3	133	133	55.4	6.6e-15	1	No_clan
Actinopolyspora_halophila___UPI000525E07E	---------- -------MIG MLIEDHRNVE QAFQEFEGGI E--------D TSRRRNLVDH IITELVRHSV AEEQYLYPVA	RQ-TLENGNE IADHEISEHA EAEQLMKRLE GLDPEDRQFD ETTRQLISSI RHHVEDEEND LFPKLRRWCG EEQLQDLGNK	IRHSKETAPT RPHPSAPDTP PANKLLDPGA GLVDKIRDAL SGR------- ----	4	119	1	119	PF01814.18	Hemerythrin	Domain	5	133	133	56.4	3.3e-15	1	No_clan
Lentzea_albidocapillata___UPI0004C3890A	---------- -APERPDLIS AIITDHREVE QVFTELAHE- N--------N PEIRRQLTDH VIAELVRHSV AEEQYLYPTA	RE-VLADGDK IADHEIKEHA EAEQLMKRLE DVDASDPRFD QLLSELMSSI RHHLRDEEGD LLPRLAEHCD QAKLCDLGEK	FERAKKIAPT HPHPAAPDRP PANKILAPGA GLIDRVRDAF AGRST----- ----	7	124	6	124	PF01814.18	Hemerythrin	Domain	2	133	133	55.9	4.6e-15	1	No_clan
Saccharomonospora_marina_XMU15___H5WWF6_9PSEU	---------- -TAERDDLIG VIVRDHRDVE QVFSELEDRT A--------D PQRRRELADH VIAELVRHSV AEEQYLYPAA	RK-HLSNGDE IADHEIEEHS QAELLMKQLE GLDATDPKFD QLLGNLIDSI RHHVDDEETD LLPKLESAMD EQELISLGEK	VTKAKQTAPT RPHPQAPDKP PANRILAPGA GMIDRMRDKL EGRQS----- ----	8	125	6	125	PF01814.18	Hemerythrin	Domain	3	133	133	59.6	3.2e-16	1	No_clan
Saccharomonospora_cyanea_NA-134___H5XLU5_9PSEU	---------- -STSEQNLID VIIQDHREVE QVFAQLEEPG V--------E PQRRKQLVDH VIAELVRHSV AEEQHMYPAA	RR-RLQNGDE IADHEIEEHS EAERIMKRLE GMEATDREFD GLVRQLIDSI RHHIEDEEKD LLPKLRAACD EQELRDLGEK	VVMAKRTAPT RPHPSAPDTP PANRILDPGA GLVDRVRDML SGRN------ ----	7	125	6	125	PF01814.18	Hemerythrin	Domain	2	133	133	58.5	7.2e-16	1	No_clan
Saccharomonospora_xinjiangensis_XJ-54___I0V7E0_9PSEU	---------- -STSGSDLID VITEDHRQVE LVFEQLEDPR V--------E PGRRKELVDH VIAELVRHSV AEEQHVYPAA	RR-HLHDGDE IADHEIAEHA EVERLMKRLE GLDATEPAFD SLVRELIDSI RHHVEEEERD LLPKLRAVCD EQELRELGEK	VIEAKRTAPT RPHPAAPDMP PANRILDPGA GLVDRLRDKL TGR------- ----	7	125	6	125	PF01814.18	Hemerythrin	Domain	2	133	133	55.6	5.8e-15	1	No_clan
Nocardiopsis_ganjiahuensis___UPI00034A3D19	---------- ------DLID VIISDHRQVE QIFKELE-SS P--------S PEVRKQLTEH VITELVRHSV AEEQHMYPAA	RR-VLDDGDQ IVDHELQEHA EAEQVMKDLE GLDAGDPEFQ RLLNTLISDI RHHVDDEEKD LLPRLRAACT QEELRDLGAK	VVKAKERAPT RPHPSAPDTP PANKILDPGA GLIDRMRDAL SGRES----- ----	2	119	1	119	PF01814.18	Hemerythrin	Domain	2	133	133	62.9	3.1e-17	1	No_clan
Nocardiopsis___D7AYT1_NOCDD	---------- ---QKPDLIE VIISDHRQVE RIFTELE-GP L--------S PEARKQLTEH VITELVRHSV AEEQHMYPAA	RR-VLDDGDR IADHELQEHA EAEQVMKDLE GLDADDPEFQ RLLNTLISDI RHHVEEEEKD LLPRLRAACT PEELRELGAK	VVKAKEAAPT RPHPGAPDTP PANRILDPGA GLIDRMRDAL SNRNS----- ----	5	122	4	122	PF01814.18	Hemerythrin	Domain	2	133	133	58.4	7.8e-16	1	No_clan
Mycobacterium_sp._URHD0025___UPI000429B57D	-------PKT FVQSTEDVVK FLKDQHHLIE DLFEEVFSAS TA-------- -KARETAFVE LRQLLAVHET AEEMVVHPRV	RR-VVAGGDD IVDARLHEEH AAKEQLSKLE GMDIDSEEFI DALASFREAV IDHAEHEEHE EFDKLHRKLD ADELEAMVKA	VQAAEAIAPT RPHPG-VESA GLNFAVGPFA SMLDRARDLI GAAMR----- ----	11	127	10	128	PF01814.18	Hemerythrin	Domain	2	132	133	41.5	1.3e-10	1	No_clan
Mycobacterium_mageritense___X5L6K7_9MYCO	---------- ------DLVD DIIADHREVE EVFKELE-KN E--------D PPRRRDLVEH VVTELVRHSV AEEQYLYPTA	RR-VLDDGDE LADHELKEHA QAELVMKQIE KTDTDDPHFE ELVGKLIGDI RHHIEDEEQD LLPKLRAACA ETDLRELGEK	FEKAKKAAPT RPHPAAPDRP PVDMIIGPGV GLIDRLRDAL TGRGG----- ----	2	119	1	119	PF01814.18	Hemerythrin	Domain	2	133	133	56.1	4e-15	1	No_clan
Mycobacterium_sp._UM_WWY___UPI000411775A	---------- -IKSQADVID LLIGQHEKIK SLFEATLASS G--------- -KERESSFRD LRRLLAVHET AEEEIVHPRA	KH-KVPHGDT VVEARLEEEH EAKKVLAELE ELDVDSQEFV TKLTKLRQAV IDHAEYEEKD EFAKLSAELS GAELERMGRA	AKLAEAIAPT RPHAG-VESQ IANVMVGPFA AMLDRARDAI SG-------- ----	7	122	6	123	PF01814.18	Hemerythrin	Domain	2	132	133	44.8	1.2e-11	1	No_clan
Mycobacterium_mageritense___X5KSD4_9MYCO	---------- ------DLVD RIIADHREVE AVFKEIE-GC G--------T PAKRHELVEH AIAELVRHSI GEEEYLYPAA	RK-ALPAGDD LANRKLREHT DAEWVMKRIE GLHADDTQFE SLITKLIDDV RQHFESEERE VLPGLRTACS DTELRALGEK	FEHSKRSAPT RPHPSAPNRA PFNKILAPGE GLIDRLRDAM TGRK------ ----	2	117	1	119	PF01814.18	Hemerythrin	Domain	2	131	133	56.4	3.2e-15	1	No_clan
Amycolatopsis___A0A076N1L3_AMYME	---------- -AAKKPDLIA LIISDHRHIE RIFTELEAGT G--------T PEHRRDLADH VIAELVRHSV AEEQFMYPAA	RK-HLENGDE LADHELEEHA EAEEVMKQLE DVPATDPRFD ELMRRLMDDI RHHIEDEEKD LLPKLQSACS PDELRDLGDE	VAKAKKMAPT RPHPAAPDRP PMNLILDPGA GLIDKIRDGL SKRNT----- ----	7	125	6	125	PF01814.18	Hemerythrin	Domain	2	133	133	57	2.1e-15	1	No_clan
Amycolatopsis_taiwanensis___UPI00048037CB	---------- -ATEQVDLIS VITSDHREVE GAFQELESGR G--------T PEYRRGLVDH VISELVRHSV AEEQFMYPAA	RR-HLDNGDE LADHEIAEHA EAERVMKELE DLPATKPRFE ELMRDLMNDI RHHIEDEEHD LLPKLQQACP PEQLRDLGEK	IVRAKKFAPT RPHPSAPDKP PANLILDPGA GLIDRLRDAL K--------- ----	7	125	6	125	PF01814.18	Hemerythrin	Domain	2	133	133	56.6	2.8e-15	1	No_clan
Amycolatopsis_azurea_DSM_43854___M2QBP2_9PSEU	---------- MTTTKHDLVS VITEDHRAFE RIFKELESGK G--------G DRHRKDLVDH VIAELVRHSV AEEQHMYPAA	RK-HIPNGDD VVGHELEEHA EAERVMNDLI GLEPKDKRFD ELVSKLIEDV RHHIEEEESD LLPKLQASCS PEDLRELGKK	VLRAKEIAPT RPHPAAPDQP PANRILGPGT AFIDKIRDAL EGRTT----- ----	9	126	7	126	PF01814.18	Hemerythrin	Domain	3	133	133	63.5	2.1e-17	1	No_clan
Mycobacterium_smegmatis_(strain_ATCC_700084_/_mc(2)155)___I7FDV1_MYCS2	---------- ---------- ---------- ---------- ---------- ---------- MISGIVRHAV AEEQYVYPAA	RS-VLPDGDE VADHELEEHA EAEEVMKAIE KTDPEDSRYG ELVRRLIDDI RHHIEEEESG MLSKLRDACP PERLHELSEE	FQRAKSLAPT RPHPLAPDHP PANKILGPGA GLVDRLRDIL SGRNS----- ----	5	84	1	84	PF01814.18	Hemerythrin	Domain	47	133	133	47.4	1.9e-12	1	No_clan
Mycobacterium_smegmatis___MSMEG_3312	---------- MAGSRGNIID DIIADHREFE SVFVEIE-SS D--------D PRTQPELVEH VISGIVRHAV AEEQYVYPAA	RS-VLPDGDE VADHELEEHA EAEEVMKAIE KTDPEDSRYG ELVRRLIDDI RHHIEEEESG MLSKLRDACP PERLHELSEE	FQRAKSLAPT RPHPLAPDHP PANKILGPGA GLVDRLRDIL SGRNS----- ----	8	125	7	125	PF01814.18	Hemerythrin	Domain	2	133	133	52.8	4.1e-14	1	No_clan
Glycomyces_tenuis___UPI00040A4165	---------- ------NLID VIIRDHREFE AAFVELEQHT G--------R SDGRKDLADH LIAELVRHSV AEEQFMYPAA	RE-HLADGDS VADHEIEEHA EAEEVMKRLE GLAPEDADFE PLLRELIADI RHHIEDEETD LLPKLRAACS EEELQDLGFK	VLKAKEFAPT RPHPHAPDTP PANLVLGPGA GFIDKIRDTL SGR------- ----	2	120	1	120	PF01814.18	Hemerythrin	Domain	2	133	133	61	1.2e-16	1	No_clan
Streptomyces_sp._AA4___D9V8U6_9ACTO	---------- ------DLIT VITDDHRDVE RVFAELEAEP E--------A G-NRKDVVDH VIAELVRHSV AEEQLMYPAA	RK-HLDDGDK IADHEIEEHA EAEKVMKQLE RKNPGEPEFE ELLGKLIADV RHHIKDEEND LLPRLREACS AEELDRLGEQ	VLAAKKIAPT RPHPHAPSTP PANLVLAPGA AFVDKIRDAL TGRKS----- ----	2	119	1	119	PF01814.18	Hemerythrin	Domain	2	133	133	65.9	3.9e-18	1	No_clan
Amycolatopsis_benzoatilytica___UPI00037BBFF7	---------- ------DLIT VITDDHRQVE RVFGELEREP A--------A G-NRKDVVDH VIAELVRHSV AEEQFMYPAA	RR-FLDDGDR IAEHEIEEHG EAEKVMKQLE RKKPGDPEFE ELLGKLIADV RHHIEEEETD LLPRLRSACS AEELERLGKQ	VLAAKKIAPT RPHPASPSTP PANLVLAPGV AFVDKIRDAL AGRPS----- ----	2	119	1	119	PF01814.18	Hemerythrin	Domain	2	133	133	63.6	1.9e-17	1	No_clan
Saccharomonospora_marina_XMU15___H5WYR6_9PSEU	---------- -----MDAIE LLRKDHENVL AMLRRLEETP TTDTGASDDA LQARDQLVTE LVVAESQHEA VEEQFFWPMV	RD-SVPGGDE LASQALEQES AAKDVLDALD KTPPTDPRFE ELIEQVVRDG REHIEFEQDQ VWPRVRQTLS EDQLQELGDK	MAKAKRTAPT RPHPATPSTP GAQKSAGPVA AMFDKLRDAM SGR------- ----	3	128	2	129	PF01814.18	Hemerythrin	Domain	2	132	133	55.7	5.4e-15	1	No_clan
Actinomadura_atramentaria___UPI00037A4BAD	---------- ------DVFE VLGKDHAEVR AMLTELEAGT RKGPPADPAE LRRRGELVQR LVIDESKHEA VEEEYFWPAV	RE-LLGDGDE LADHGVGQEQ DAKHVLAVLD KSKPGEADFE EAVARFIADA REHISYEEGT VWPRMRQVLD PERAQRMGDR	IAAAKKHAPT RPHPNTPPNP ALLKTAGPAV AATDRIRDLV SGR------- ----	3	126	1	128	PF01814.18	Hemerythrin	Domain	3	131	133	54.8	9.7e-15	1	No_clan
Sciscionella_sp._SE31___UPI0004DFA45A	---------- -----MNALD LLAEDHQRLM KLLDEVEHSS T-EKQLRLHR RTN---LLNT IIIMSSAHQA IQEKYFWPLV	RT-ALPDGKR IAETAIEHEY STKRLLDEVR TTKPGQADYA QLVDQLLRDL RAHVDYEQDT VWPRVRKFVD ESTLQAVGAK	MQAAKTTAPT RPHPNIPPQP LLWRSLGACV AALDRARDAL NGR------- ----	3	124	2	125	PF01814.18	Hemerythrin	Domain	2	132	133	35.9	7.2e-09	1	No_clan
Rhodococcus_hoagii___E4WI99_RHOE1	---------- -----VNALT FLRAEHESVL GMLEVLEGS- --GPGS--PG RDD---MVAN LVIAESRHEA IEQEVFWPIV	RD-AVPGGDE LADTAIGQEM DGEKLLDTIE HGSAGDEDYE SALREFLSAA REHIEYEQNQ VWPLVTEAVS ASDLEDAGNR	LEAARKRAPT RPHPNTPPRP AVLKTTGAMA AAVDKVRDVL SGRGRHHPPE ----	4	120	2	121	PF01814.18	Hemerythrin	Domain	3	132	133	36.5	4.6e-09	1	No_clan
Mycobacterium___W9ARX2_9MYCO	---------- -----MDALT FLRAEHKSVL GMLEVLDGAP R-GDGATESG LDT---MVTN LIIAESQHEA IEEQLFWPAV	RK-ALDDGDA LAEHAVQQEA AAKHLLQRLE DGSPGEADYQ DALDEFVKAA REHIQYEQDV VWPRFSAAVD DAELVKLGER	LEAAKKVAPT RPHPDTPSDA ATQKTMGTAA AVVDHVRDAF SGRDAKNPPD PAPH	3	123	2	125	PF01814.18	Hemerythrin	Domain	2	131	133	42.8	5.2e-11	1	No_clan
Mycobacterium_mageritense___X5L372_9MYCO	---------- -----MDALA FLRSDHESVL GMLEVLEGAP R-GEGATASG LKT---MVTN LIIAESQHEA IEEQLFWPAV	RQ-ALDDGDE LADRAIDQEE AGKKLLQRLE DGEPGQADYH DALDEFIKAG REHITYEQEV VWPRFSAAVS AGDLDKLGAE	LEAAKKLAPT RPHPGTPSSQ GAQMTMGMGA AIIDHVRDAV SGR------- ----	4	123	2	125	PF01814.18	Hemerythrin	Domain	3	131	133	46.7	3.2e-12	1	No_clan
Mycobacterium___K0UU07_MYCFO	---------- -----MDALT FLRQDHKSVL GMLEVLDGAP T-GPGAQESG LAT---MVTN LVIAESQHEA IEEQLFWPMV	RD-VLDNGDE LADEAIEQEE AGKELLQRLE NGAPGEPEYH DALREFVKIG REHIEFEEEV VWPKFEAAVD VEEREKLGAK	LEQAKKIAPT RPHPDTPSGQ AAQKTMGTAA AVLDHVRDAA TGRDEDNPPD PQIH	3	124	2	125	PF01814.18	Hemerythrin	Domain	2	132	133	55.9	4.6e-15	1	No_clan
Mycobacterium_avium___UPI000305BED0	---------- -----MDALT FLRADHESVL GMLEVLDGAP R-GDGDHVSG LAT---MVTN LVIAESQHEA IEEQLFWPAV	RA-ALDDGDA LADHAIGQEE AGKALLQQLE DGHPGEPEYH RALDEFIAAA REHIDYEQNV VWPRFQTAVS IHDLEQLGDK	LQTAKKIAPT RPHPNAPSGG LAQNTLGVAV GAVDHLRDHL SGRTADNPPD ----	3	124	2	125	PF01814.18	Hemerythrin	Domain	2	132	133	51.4	1.2e-13	1	No_clan
Mycobacterium_sp._UM_WGJ___UPI00041BAEA9	---------- -----MDALS FLRADHESVL GMLQVLDGAP Q-GDGAQQSG LAT---MVTN LVIAESQHES IEEQLFWPAV	RA-ALEDGDD LADHAIAQEE AGKVLLQELE DGQPGELEYH RALSEFVTVA REHISYEENV VWPRFRGAVS ADDLEQLGDK	LQTAKKIAAT RPHPNAPSGG LAQNTVGMAA AVVDHLRDQL SGRVADNPPD ----	4	124	2	125	PF01814.18	Hemerythrin	Domain	3	132	133	48.4	9.7e-13	1	No_clan
Mycobacterium_chubuense_(strain_NBB4)___I4BHC2_MYCCN	--------ET FVQSTDDVVR FLKDQHNLIK DLFEEVFAAS SD-------- -EAREKAFTE LRQLLAVHET AEEMVVHPRA	RK-EVDGGDE IVDARLAEEH EAKEKLSQLE NMDFTSKEFL DELASFRDAV VDHAEHEERE EFDKLAKELD GGELKRMAAA	VRAAEAIAPT RPHPG-VESA KLNFAVGPFA SMLDRARDVI GAALR----- ----	10	126	9	127	PF01814.18	Hemerythrin	Domain	2	132	133	45.3	8.8e-12	1	No_clan
Mycobacterium_tusciae___UPI00024A3EDF	---------- -----MDALT FLRQDHKSVL GMLEVLDDAP S-GSGATSSG LDT---MVTN LVIAESQHEA IEEQFFWPAV	RE-LVKDGDA LADAAIAQEQ EGKRLLQRLE DGVPGDPDYQ EALKAFVKAG REHIAYEQDV VWPAFEAAIS HADLVKMGEK	LEAAKKIAPT RPHPDTPPSP AVLKTVGMAT ATVDHVRDAL TGRAADNPPD PQIH	3	124	2	125	PF01814.18	Hemerythrin	Domain	2	132	133	51.6	1e-13	1	No_clan
Mycobacterium_neoaurum___A0A024QQG1_MYCNE	---------- -----MDALT FLREDHKSVL GMLEVLDGAP S-GEGAQRSG LET---MVTN LVIAESQHEA IEEQFFWPAV	RE-VLEDGDE LADRAVKQEQ EGKQLLQQLE DGAPGDPEYQ DALQKFVALG REHIAFEQEV VWPRFEAAVT HERLVELGEK	LERAKKIAPT RPHPDTPPSA GVLKMVGMVT ATMDHIRDAA TGRAADNPPD PQVH	3	123	2	125	PF01814.18	Hemerythrin	Domain	2	131	133	55.2	7.8e-15	1	No_clan
Mycobacterium_phlei_RIVM601174___I0RQE7_MYCPH	---------- -----MDALS FLREDHKSVL GMFEVLDGAP T-GQGAADSG LKT---MVTN LIIAESQHEA IEEQLFWPLV	RE-VLDDGDD LADAAVEQEQ AGKHLLQRLE DGEPGEPDYQ EALQQFVQLG REHIAFEQDV VWPRLREAAA PEQLRSLGEK	LEAAKKVAPT RPHPDTPPSA AVLNTVGMVT ATIDHVRDAV SGRGTKNPPD PQVH	4	125	2	125	PF01814.18	Hemerythrin	Domain	3	133	133	43.5	3.2e-11	1	No_clan
Mycobacterium_aromaticivorans_JS19b1_=_JCM_16368___A0A064CL92_9MYCO	---------- -----MDALT FLRADHEGVL GMFEVLDGAP S-GEGAMDSG LGT---MVTN LIIAESQHEA IEEQLFWPFV	RK-ALDNGDE LADQAIAQEQ EGKKLLQRLE DGGPGEADYH KALAAFIKAG RKHIAFEQDQ VWPLLHSAVG HAELEQLGQK	LALAKKIAPT RPHPNTPPSS MVQQTIGSAA GIVDHARDVV TGRAGENPPD PQ--	3	125	2	145	PF01814.18	Hemerythrin	Domain	2	133	133	41.9	1e-10	1	No_clan
Mycobacterium_smegmatis___MSMEG_6212	---------- -----MDGLT FLRQDHKSVL GMLEVLGDAP T-GHGARESG LDT---MVTN LIIAESQHEA IEEQHFWPLV	RE-ALEDGDE LADKAIEQEQ MGKKLLQRLE DGKPGEPDYH EALSEFVKLG RDHIAFEQDV VWPKLEAAVD RDKLETLGTK	LESSKKIAPT RPHSDTPGSS VVQKTMGMGA AIVDHVRDAA SGRESKNPPD PQIH	3	125	2	125	PF01814.18	Hemerythrin	Domain	2	133	133	46.6	3.4e-12	1	No_clan
Mycobacterium_genavense___UPI00046E8A8B	---------- -----MDALT FLRQDHKSVL GLFETLDGAP S-GSGAEASG LET---MVNN LIIAESQHEA IEEQYFWSAV	RD-ALGDA-- LADKAIDQEQ AGKKLLQRLE DGKPGEPDYH EALQAFVKAG REHIAYEQEV VWPQVELAIS REELEKLGEK	LETAKKIAPT RPHPNTPPDP AILKTMGMGA AVVDHVRDAF TGRAADNPPD PQAH	3	122	2	123	PF01814.18	Hemerythrin	Domain	2	132	133	43.9	2.4e-11	1	No_clan
Mycobacterium___D5PAF8_9MYCO	---------- -----MDAIT FLRHDHKSVL GLFETLDGAP T-GPGAEASG LET---MVNN LIIAESQHEA IEEQFFWPAV	RK-ALGDG-- LVDKAVEQEQ AGKQLLQRLE DGNPGEPDYH EALQEFVRAG REHIAYEQDV VWPQVELAIS REELEKIGEK	LEQAKKIAPT RPHPDTPPNP TVLKTMGMGA AVVDHVRDAV TGRGEDNPPD PQI-	3	122	2	123	PF01814.18	Hemerythrin	Domain	2	132	133	47.2	2.2e-12	1	No_clan
Mycobacterium_avium_complex_(MAC)___H8JNX3_MYCIT	---------- -----MDAIT FLRQDHKSVL GLLETLDGAP S-GPGAQASG LET---MVNN LIIAESQHEA IEEQFFWPAV	RD-AMGDG-- LVDKAIEQEQ AGKKLLQRLE DGKPGEPDYH EALQEFVAAG RDHIAYEQNE VWPQVETVLS REELEKIGEK	LEAAKKIAPT RPHPDTPPNP AVLKTMGMGA AIVDHVRDAV TGRGKDNPPD PQMH	3	122	2	123	PF01814.18	Hemerythrin	Domain	2	132	133	51.2	1.3e-13	1	No_clan
Mycobacterium___I2AKY5_9MYCO	---------- -----MDAIT FLRQDHKSVL GLLETLDGAP S-GPGEQASG LET---MVNN LIIAESQHEA IEEQFFWPAV	RD-AIGDG-- LVDKAIEQEQ AGKKLLQRLE DGKPGEPDYH EALQEFVKAG REHIAYEQNE VWPQVETVLS REELEKIGEK	LEAAKKIAPT RPHPDTPPNP AVLKTMGMGA AIVDHVRDAV TGRGKDNPPD PQMH	3	122	2	123	PF01814.18	Hemerythrin	Domain	2	132	133	50.5	2.1e-13	1	No_clan
Mycobacterium___S4ZEM9_9MYCO	--------RT AITSPTDVVD FLVSQHEQIK AMFADTLAAS G--------- -EAREKAFVE LRRLLAVHET AEEEIVHPRA	KR-KIANGTT VVDKRLHEEH EAKTVLQRLE KLDVDSEEFT RELTKLRDAV IDHAEHEEHD EFAKLGEELS ADELERMGRA	AQLAEAIAPT RPHAG-VESQ VANLAAGPFA AMLDRARDAI ---------- ----	10	125	9	126	PF01814.18	Hemerythrin	Domain	2	132	133	43.5	3e-11	1	No_clan
Mycobacterium___Q73UV9_MYCPA	----DSMAPT AIKSPTDVVD FLVSQHQQIK AMFANTLAAS G--------- -KAREEAFIE LRRLLAVHET AEEEIVHPRA	KR-KIAGGAG VVEERLHEEH EAKTALQKLE KLDVDSEEFT RELTKLRDAV IDHAEHEEHD EFAKLGQELS GDELERMGRA	AKLAEAIAPT RPHAG-VESQ LANLAAGPFA AMLDRARDVI ---------- ----	14	129	13	130	PF01814.18	Hemerythrin	Domain	2	132	133	45.1	1e-11	1	No_clan
Mycobacterium_kansasii___U5WLU1_MYCKA	---------- LVETPQEVVK FLKAQHDLIN DMFDDVLHAS DH-------- -KARETAFHD LRQLLAVHET AEEMIIHPRV	RR-EIVAGDE IADARLREEH DAKKLLSSLE KLDIASQEFI DALTKLRQAV VEHAEREENE EFTTLQRELD ADERQRMTKA	VQVAEALAPT RPHPG-VESA KLNFAVGPFA SLLDRARDAI SKAI------ ----	9	123	7	125	PF01814.18	Hemerythrin	Domain	3	131	133	45.9	5.6e-12	1	No_clan
Mycobacterium_sp._UM_WWY___UPI0004211816	---------- ------DLVD MIITDHREVD EVFKEIE-SS V--------T REKRRELVEH VIAELVRHSV GEEEYLYPIA	RR-VLPTGDE VANRKLKEHT EAEWVMKRLE ASHIDDAQFG ELITKLIADV RRHFEDEERD VLPAVRDACT EADLRHLGEK	FEHSRRLAPT RPHPSAPNRA PLNKILAPGE GLIDRLRDAM THRKT----- ----	2	119	1	119	PF01814.18	Hemerythrin	Domain	2	133	133	61.8	6.7e-17	1	No_clan
Mycobacterium_sp._TKK-01-0059___A0A081I776_9MYCO	---------- IIQTPDEVVA FLKAQHNLIE DMFDQVLHAT DP-------- -KAREKPFAA LRQLLAVHET AEEMLVHPRA	RH-EADAGDA IVDARLKEEH SAKELLSQIE KLDVTSDEFI TEVTKLRDAV LEHAEHEENE EFPVLQRQLD DNDLKRMGTA	VRAAEAIAPT HPHPG-VESA KLNFALGPFA SMLDRARDLI GQAV------ ----	9	125	7	125	PF01814.18	Hemerythrin	Domain	3	133	133	43.4	3.3e-11	1	No_clan
Mycobacterium___R4MUT2_MYCPC	---------- IVKSPDEVVA FLKAQHNLIE DMFDQVLHAT DP-------- -KAREEPFAT LRQLLAVHET AEEMLVHPPA	RK-EADAGDA VVDARLHEEH SAKELLSAIE KLDSTTDQFL DEVTKLREAV LEHATREENE EFPALQR-LD SDDLKRMGTA	VRAAEAIAPT HPDPG-VESA TLNFAVGPFA SMLDRARDLI GRAI------ ----	9	125	7	125	PF01814.18	Hemerythrin	Domain	3	133	133	47.2	2.2e-12	1	No_clan
Mycobacterium___H8JPW6_MYCIT	---------- IIQSPDEVVA FLKAQHNLIE DMFDQVLHAT DP-------- -KAREEPFAA LRQLLAVHET AEEMIVHPRA	RK-EADDGDA IVDARLNEEH GAKELLSQIE QLDVTSQRFI DELTKLREAV LEHAKQEETE EFPVLTRQLD DDDLKRMGTA	VRAAEAIAPT HPHPG-VESA KLNFALGPFA SMLDRARDLI GHAV------ ----	9	125	7	125	PF01814.18	Hemerythrin	Domain	3	133	133	44.6	1.4e-11	1	No_clan
Mycobacterium_parascrofulaceum_ATCC_BAA-614___D5PDU4_9MYCO	---------- IVQSPDEVVA FLKAQHNLIE DMFDEVLHAT DP-------- -EAREKPFAT LRQLLAVHET AEEMVVHPRV	RR-EADAGDA IVDARLNEEH EAKELLSSIE KLDITSQEFI DEVAKLRQAV LDHAHQEESE EFPILQREVD DADLKRMGAA	VRAAQAIAPT HPHPG-VESA KLNFALGPFA SMLDRARDLI GQAL------ ----	9	125	7	125	PF01814.18	Hemerythrin	Domain	3	133	133	46.2	4.6e-12	1	No_clan
Mycobacterium___J4SFR7_9MYCO	---------- IVESPDEVVA FLKAQHNLIE DMFDQVLHAT DP-------- -KAREEPFAT LRQLLAVHET AEEMVVHPRV	RREDGDAGDA IVDARLHEEH EAKELLSAIE KLDITSDKFI AELTKLRDAV LEHARQEEDE EFPVLKRKVD TDDLERMGAA	VRAAEAIAPT RPHPG-VESA KLNFALGPFA SMLDRARDLI GKAL------ ----	9	126	7	126	PF01814.18	Hemerythrin	Domain	3	133	133	48	1.3e-12	1	No_clan
Mycobacterium_triplex___A0A024JWD6_9MYCO	---------- IIESPDEVVA FLKAQHNLIE DMFDEVLFAS DP-------- -AARGEPFTA LRQLLAVHET AEEMVVHPRV	RR-DADAGDA VVDARLEEEH EAKQLLSKIE GLDITSDEFI DELAKLREAV LDHAENEENN EFPYLEKVLD ADDLKHMTIA	VKAAQAIAPT HPHPG-VESA KLNFALGPFA SMLDRARD-- ---------- ----	9	125	7	125	PF01814.18	Hemerythrin	Domain	3	133	133	48.4	9.8e-13	1	No_clan
Mycobacterium_kansasii___U5WP90_MYCKA	---------- -LKSPTDVID FLVDQHEQIK SRFATTLSSS G--------- -KQREEAFLE LRRLLAVHET AEEEIVHPRV	KR-KIAGGET VVTKRLSEEH EAKTVLSELE KLDVDSAEFT SKLTKLRDAV VDHAEHEESE EFAKLGDELS SDELERMGRA	ARLAEATAPT RPHAG-VESQ IANLMVGPFA AMLDRARDAI ---------- ----	7	122	6	123	PF01814.18	Hemerythrin	Domain	2	132	133	51.4	1.2e-13	1	No_clan
Mycobacterium_sp._UM_WWY___UPI0003F93FF3	---------- IIQTPEEVVA FLKAQHALIE DMFDQVLLAS DP-------- -KAREKPFIA LRQLLAVHET AEEMIVHPRV	RR-EFDGADS IVDARLQEEH DAKELLSGIE ALDITSQEFI DELTKLRDAV LEHAEHEENE EFPKLQQELD ADELKQMTTA	VKAAEAIAPT RPHPG-VESA KLNFAVGPFA SMLDRARDVI KQAI------ ----	9	125	7	125	PF01814.18	Hemerythrin	Domain	3	133	133	43.6	2.9e-11	1	No_clan
Mycobacterium_phlei_RIVM601174___I0RN00_MYCPH	--------ET FVQNTDDVVR FLTDQHNLIK DLFDEVLGAS GT-------- -EAREEAFAD LRQLLAVHET AEEMVLHPRA	RA-TLDGGDE IVDARLEEEH QAKQVLSQLE KMDVGSAEFI DALTEFRDLV LEHAAHEEAE EFGALQQELS AADLKRMVGA	VQAAEAIAPT HPHAG-VESA KANFALGPFA SMLDRARDLI GAAFK----- ----	10	126	9	127	PF01814.18	Hemerythrin	Domain	2	132	133	47.6	1.7e-12	1	No_clan
Mycobacterium_hassiacum_DSM_44199___K5BFZ9_9MYCO	MADTRGRSDN PADPDNDVVR FLTDQHNLIK DMFDEVLGAS GD-------- -KAREEAFTE LRQLLAVHET AEEMVLHPRA	RR-SVADGEA IVDARLEEEH EAKKSLSRLE KMDIASDEFL VELRKFRDEV IEHAENEERE EFGVLHDVLS AEDLKRMAGA	VQAAEAIAPT RPHPG-VESA KLNFAAGPFA SML------- ---------- ----	18	133	17	135	PF01814.18	Hemerythrin	Domain	2	131	133	42.8	5e-11	1	No_clan
Mycobacterium_cosmeticum___W9BM22_9MYCO	--------ET FVQSTDDVVR FLKDQHNLIK DLFEEVLSAS EP-------- -KARERAFTD LRQLLAVHET AEEMVVHPRA	RR-EVTGGDA IVDARLKEEH GAKEQLSKLE GMDVASDEFL EELTLFRADV IKHAEREETE EFSRLQRKLS AEDLGRMAKA	VQAAEAIAPT RPHPG-VESP VLNYVVGPFA SMLDRARDAL ASAMR----- ----	10	125	9	127	PF01814.18	Hemerythrin	Domain	2	131	133	44.1	2e-11	1	No_clan
Mycobacterium_rufum___A0A099CH93_9MYCO	--------ET FVQSTDDVVA FLRDQHNLIK DMFEEVLHAS GT-------- -KAREEAFIE LRQLLAVHET AEEMVVHPRA	RN-DGAAGDE IVDARLREEH EAKEQLSTLE SMDVASDEFL TALTAFRETV LEHAEREEAD EFPKLARDLD ENELKTLAAA	VRAAEAIAPT RPHPG-VESA KLNFAVGPFA SMLDRARDLI GAALR----- ----	10	127	9	127	PF01814.18	Hemerythrin	Domain	2	133	133	47.8	1.5e-12	1	No_clan
Mycobacterium_chubuense_(strain_NBB4)___I4BRJ8_MYCCN	---------- -----MDALT YLRQDHESVL GMLEALDGAP A-DDGARSSG LAT---YVTN LVIAESQHEA VEEQFFWPAV	RD-ALADGDE LADAAIEQEQ QGKQLLQKLE DGSPGEPDYQ QAIEDFAAAA REHIAYEQDV VWPALSQALS RDELEKLGQK	LEAAKKAAPT RPHPHTPPNA TVLKTAGMGA AAMDHVRDAV TGRSDKNPPD PQV-	3	125	2	125	PF01814.18	Hemerythrin	Domain	2	133	133	48.7	7.7e-13	1	No_clan
Mycobacterium___A1UED3_MYCSK	--------ET FVQSTDDVVK FLKDQHNLIK DMFEEVFAAS SD-------- -EARAKAFTE LRQLLAVHET AEEMVVHPRA	RQ-EVSGGDE VVDARLAEEH DAKEQLSRLE GMDFGSPEFL EELAVFRDAV VQHAELEESE EFDKLQRELD ADDLKRLASA	VRAAEAIAPT RPHPG-VESA KLNFAVGPFA SMIDRARDVI GAALR----- ----	10	126	9	127	PF01814.18	Hemerythrin	Domain	2	132	133	53.8	2e-14	1	No_clan
Mycobacterium_gilvum___E6THE1_MYCSR	-------PET FVQSTDDVVA FLKDQHNLIR DMFDDVIHAS DP-------- -KAREKAFTE LRQLLAVHET AEEMVVHPRI	RR-EVDEGDD IAEALLAEEH ASKEKLVALE NLDIASDEFL RELTEFRDTV LAHAEHEEIE EFTKLSRELG ADDLKRMAGA	VQAAEAIAPT RPHPG-VESA TLNFAVGPFA SMLDRARDVI GAALK----- ----	11	122	10	128	PF01814.18	Hemerythrin	Domain	2	127	133	42.7	5.5e-11	1	No_clan
Lentzea_albidocapillata___UPI0004C3890A	---------- -APERPDLIS AIITDHREVE QVFTELAHE- N--------N PEIRRQLTDH VIAELVRHSV AEEQYLYPTA	RE-VLADGDK IADHEIKEHA EAEQLMKRLE DVDASDPRFD QLLSELMSSI RHHLRDEEGD LLPRLAEHCD QAKLCDLGEK	FERAKKIAPT HPHPAAPDRP PANKILAPGA GLIDRVRDAF AGRST----- ----	7	124	6	124	PF01814.18	Hemerythrin	Domain	2	133	133	55.9	4.6e-15	1	No_clan
Mycobacterium_vaccae_ATCC_25954___K0ULA6_MYCVA	-------PET FVQSTDDVVA FLRDQHNLIK DMFDDVLLAS ED-------- -KAREKAFTD LRQLLAVHET AEEMVVHPRV	RR-EVQSGDE IVDARLREEH AAKEQLVALE KLDIGSEEFL TALTEFRDAV LEHAEHEETE EFPKLKRELD ADELKSLAGA	VRAAEAIAPT RPHPG-VESA KLNFAVGPFA SMLDRARDVI GAALR----- ----	11	128	10	128	PF01814.18	Hemerythrin	Domain	2	133	133	48.8	7.2e-13	1	No_clan
Mycobacterium_smegmatis___MSMEG_2415	--MADSKPKT FVQSTDDVVR FLTDQHNLIK DLFEEVLSAS GD-------- -DARQTAFVE LRQLLAVHET AEEMVVHPRA	RA-AVDGGDK IVDARLEEEH KAKQQLSELE KLDIGSAEFI TELEKFREAV LDHAAHEEAE EFVKLSRELD AQELERMTKA	VQAAEAIAPT RPHAG-VESA SLNFAVGPFA SMLDRARDLI GSALK----- ----	16	130	15	133	PF01814.18	Hemerythrin	Domain	2	130	133	47	2.7e-12	1	No_clan
Mycobacterium_rhodesiae_(strain_NBB3)___G8RPA7_MYCRN	--------ET FVQSTDDVVK FLKDQHNLIK DMFDEVLSAS DT-------- -KAREKAFVE LRQLLAVHET AEEMVVHPRV	RH-EVANGDE IVDARLKEEH ESKEMLSKLE DMDIDSPKFI DELNTFRDAV IDHAEHEENE EFTKLEANLS ADDRGRMAKA	VLAAEAIAPT RPHPG-VESA KTNFLVGPFA SML------- ---------- ----	10	126	9	127	PF01814.18	Hemerythrin	Domain	2	132	133	48	1.3e-12	1	No_clan
Mycobacterium_smegmatis_JS623___L0IXC9_MYCSM	---------T FVQSSDDVVK FLKDQHNLIK DMFEEVFSAS DP-------- -KAREKAFID LRKLLAVHET AEEMVVHPRV	RH-EAANGDE IVDARLEEEH KAKEMLSALE SMDVESKEFI DELTKFRDAV IDHAEHEENE EFTKLERNLT ADDRERMAKA	VQAAEAIAPT RPHPG-VESA KMNFAAGPFA SMLDRARDLL KQA------- ----	9	125	8	126	PF01814.18	Hemerythrin	Domain	2	132	133	44.1	2e-11	1	No_clan
Mycobacterium_tusciae___UPI00024A3EAA	--------ET FVQSTDDVVK FLKDQHNLIK DMFEEVFSAS SD-------- -DARRTAFTE LRQLLAVHET AEEMVVHPRV	RH-EVDGGDV IVDARLLEEH DSKEVLSALE AMDIGSQEFL DELSLFRGSV LDHAQREELE EFNRLERELD ADDLGRMAKA	VLAAEAIAPT RPHAG-VESA KANFVVGPFA SML------- ---------- ----	10	124	9	127	PF01814.18	Hemerythrin	Domain	2	130	133	40	3.9e-10	1	No_clan
Mycobacterium_sp._URHB0044___UPI00048D75BE	--------QT FVQSTDDVVR FLKDQHNLIK DMFDDVLSAS ES-------- -KAREKAFVD LRTLLAVHET AEEMVVHPTA	RR-EVAEGDE IVEARLKEEH EAKEMLSKLE SMDIDSKEFI TELTKFRDAV IDHAEHEEHE EFDKLQRKLD KDDLGRLAKA	VQAAEAIAPT RPHAG-VESA KANFAVGPFA SMLDRARDLI GAALR----- ----	10	126	9	127	PF01814.18	Hemerythrin	Domain	2	132	133	44.4	1.6e-11	1	No_clan
Mycobacterium_mageritense___X5LJ67_9MYCO	-------PNT FVQSTDDVVK FLKDQHNLIK DLFEEVFSAS ST-------- -EAREKAFVD LRQLLAVHET AEEMVVHPRA	RS-VVAHGDE IVDARLQEEH AAKQQLSDLE SMDIDSKEFL AELAKFRDAV VDHAEHEEHE EFDKLQRKLD SDDLERMAKA	VQAAEAIAPT RPHPG-VESA KLNFAVGPFA SMLDRARDLI GAAVR----- ----	11	127	10	128	PF01814.18	Hemerythrin	Domain	2	132	133	42.3	7.1e-11	1	No_clan
Mycobacterium___K0V929_MYCFO	-------PNT FVQSTDDVVK FLKDQHNLIK DLFEEVFSAS TV-------- -EAREKAFVE LRQLLAVHET AEEMVVHPRV	RR-EVADGDE IVDARLHEEH AAKEQLSKLE SMDFDSAEFL AELAKFRDAV VDHAEHEEHE EFNKLHRKLD ADELEKLVKA	VQAAEAIAPT RPHPG-VESA GLNFAVGPFA SMLDRARDLI AAAMR----- ----	11	127	10	128	PF01814.18	Hemerythrin	Domain	2	132	133	40.2	3.2e-10	1	No_clan
Mycobacterium_sp._URHD0025___UPI000429B57D	-------PKT FVQSTEDVVK FLKDQHHLIE DLFEEVFSAS TA-------- -KARETAFVE LRQLLAVHET AEEMVVHPRV	RR-VVAGGDD IVDARLHEEH AAKEQLSKLE GMDIDSEEFI DALASFREAV IDHAEHEEHE EFDKLHRKLD ADELEAMVKA	VQAAEAIAPT RPHPG-VESA GLNFAVGPFA SMLDRARDLI GAAMR----- ----	11	127	10	128	PF01814.18	Hemerythrin	Domain	2	132	133	41.5	1.3e-10	1	No_clan
